# Supplementary material for: Bortezomib Increased Vascular Permeability by Decreasing Cell–Cell Junction Molecules in Human Pulmonary Microvascular Endothelial Cells
Source: Int J Mol Sci. 2023 Jun 29;24(13):10842. doi: 10.3390/ijms241310842 (PMC10342080; doi:10.3390/ijms241310842)
Supplement: Supplementary file 1 [file ijms-24-10842-s001.zip]

Archive with 1 entries (1 files):
- ijms-2469414-supplementary.pdf
